# Supplementary material for: Testicular Heat-Shock Protein Expression in Rats Following 3.5 GHz and 24 GHz RF-EMF Exposure
Source: Int J Mol Sci. 2026 Apr 12;27(8):3452. doi: 10.3390/ijms27083452 (PMC13115579; doi:10.3390/ijms27083452)
Supplement: Supplementary file 1 [file ijms-27-03452-s001.zip]

Archive with 6 entries (6 files):
- Supplementary Figure S1 uncropped HSP27.png
- Supplementary Figure S2 uncropped HSP90.png
- Supplementary Figure S3 uncropped HSP70.png
- Supplementary Figure S4 3.5 GHz analyzer output.png
- Supplementary Figure S5 24 GHz analyzer output.png
- Supplementary Figure S6 exposure experimental setup.jpg
